# Supplementary material for: Diagnostic Accuracy of Screening Tests for Diabetic Peripheral Neuropathy: An Umbrella Review
Source: J Diabetes Res. 2024 Dec 4;2024:5902036. doi: 10.1155/jdr/5902036 (PMC11634407; doi:10.1155/jdr/5902036)
Supplement: Supporting Information — Additional supporting information can be found online in the Supporting Information section. This section includes supporting methods and supporting data (Appendix S1, details of AMSTAR 2.0, supporting list of excluded full texts, and Table S1—QUADAS). [file 5902036.f1.zip]

Archive with 4 entries (4 files):
- Appendix 1 Search Strategy.pdf
- Supplementary 1 List of excluded full texts.docx
- Supplementary Material AMSTAR.docx
- Supplementary Table 1 quadas(1).docx
